# Supplementary material for: Lily WRKY factor LlWRKY22 promotes thermotolerance through autoactivation and activation of LlDREB2B
Source: Hortic Res. 2022 Aug 25;9:uhac186. doi: 10.1093/hr/uhac186 (PMC9627522; doi:10.1093/hr/uhac186)
Supplement: Web_Material_uhac186 [file web_material_uhac186.zip]

Archive with 2 entries (2 files):
- WRKY22 supplemental figures.docx
- WRKY22 Supplemental Tables.docx
